# Supplementary material for: Multiple major disease-associated clones of Legionella pneumophila have emerged recently and independently
Source: Genome Res. 2016 Nov;26(11):1555–64. doi: 10.1101/gr.209536.116 (PMC5088597; doi:10.1101/gr.209536.116)
Supplement: Supplemental Material [file supp_gr.209536.116_Supplemental_nucleotide_diversity_analysis-master.zip]

Archive with 10 entries (9 files):
- nucleotide_diversity_analysis-master/
- nucleotide_diversity_analysis-master/Readme.txt
- nucleotide_diversity_analysis-master/step1_calculate_pi_values_for_five_STs_of_interest.R
- nucleotide_diversity_analysis-master/step2_adjust_pi_values_five_strains.py
- nucleotide_diversity_analysis-master/step3_get_permutations_of_core_genes.R
- nucleotide_diversity_analysis-master/step4_make_table_row_for_each_gene.py
- nucleotide_diversity_analysis-master/step5_make_title_row_for_table.py
- nucleotide_diversity_analysis-master/step6_get_median_for_each_combo.py
- nucleotide_diversity_analysis-master/step7_adjust_all_pi_values.py
- nucleotide_diversity_analysis-master/step8_calculate_p_values.py
