# Supplementary material for: Multiple major disease-associated clones of Legionella pneumophila have emerged recently and independently
Source: Genome Res. 2016 Nov;26(11):1555–64. doi: 10.1101/gr.209536.116 (PMC5088597; doi:10.1101/gr.209536.116)
Supplement: Supplemental Material [file supp_gr.209536.116_Supplemental_nucleotide_diversity_analysis-master.zip › nucleotide_diversity_analysis-master/step1_calculate_pi_values_for_five_STs_of_interest.R]

library(pegas)
library(ape)

file.names <- dir(pattern=".fasta")

for(i in 1:length(file.names)){
	gene <- read.dna(file.names[i],format="fasta",as.matrix=FALSE)
	output <- "Nucleotide_diversity_five_STs_of_interest.txt"
	pi <- nuc.div(gene)
	write.table(file.names[i],file=output,append=TRUE)
	write.table(pi,file=output,append=TRUE)
	
}
